# Supplementary material for: SLC25A48 controls mitochondrial choline import and metabolism
Source: Cell Metab. Author manuscript; Available in PMC 2025 Mar 29. (PMC11953726; doi:10.1016/j.cmet.2024.07.010)
Supplement: source data S1 [file NIHMS2063854-supplement-source_data_S1.zip]

Archive with 2 entries (2 files):
- Uncropped Western Blots.pdf
- Data S1 - Source Data.xlsx
