# Supplementary material for: SLC25A48 controls mitochondrial choline import and metabolism
Source: Cell Metab. Author manuscript; Available in PMC 2025 Mar 29. (PMC11953726; doi:10.1016/j.cmet.2024.07.010)
Supplement: source data S1 [file NIHMS2063854-supplement-source_data_S1.zip › Data S1 - Source Data.xlsx]

## Sheet: Figure 1A
	Protein	Fold Chang log2 (HFD v Std Chow)	-log10 (p-value)
	Slc25a48	0.744477	1.69992
	Slc25a42	0.5299	1.15743
	Slc25a12	0.281449	0.237826
	Slc25a34	0.263762	0.845147
	Slc25a23	0.166546	0.408516
	Slc25a4	0.129154	0.757145
	Slc25a3	0.087097	0.266877
	Slc25a15	0.067882	0.37155
	Slc25a5	0.058967	0.222846
	Slc25a31	0.05641	0.19378
	Slc25a20	0.018649	0.050201
	Slc25a19	0.00914	0.025925
	Slc25a40	-0.01607	0.065136
	Slc25a11	-0.03526	0.081006
	Slc25a51	-0.06224	0.172678
	Slc25a35	-0.0817	0.35186
	Slc25a46	-0.08527	0.376624
	Slc1a5	-0.10751	0.46889
	Slc25a44	-0.13808	0.473004
	Slc25a32	-0.20088	0.695033
	Slc25a16	-0.28327	1.34537
	Slc25a22	-0.38704	1.63464
	Slc25a1	-0.54908	1.84136
	Slc25a10	-1.00206	1.82025

## Sheet: Figure 1B
		Intensity
	Distance[µm]	AF555-T4 (WGA)	AF647-T5 (TOM20)	AF488-T6 (FLAG)
	0	1604	59	66
	0.048	2515	180	50
	0.096	2972	344	65
	0.143	2920	401	65
	0.191	3039	536	75
	0.239	2718	592	87
	0.287	2360	571	115
	0.334	2310	450	82
	0.382	2216	470	92
	0.43	2317	324	57
	0.478	2502	173	33
	0.526	2167	107	0
	0.573	1583	229	0
	0.621	1173	184	0
	0.669	679	377	23
	0.717	445	668	68
	0.764	686	899	62
	0.812	1056	1039	60
	0.86	786	761	57
	0.908	638	386	82
	0.955	741	430	116
	1.003	556	1657	212
	1.051	556	1657	212
	1.099	454	4009	372
	1.147	403	5398	616
	1.194	402	5163	873
	1.242	334	3576	1362
	1.29	334	3576	1362
	1.338	269	2365	1772
	1.385	272	2055	2040
	1.433	284	1835	2312
	1.481	316	1760	2667
	1.529	316	1760	2667
	1.577	304	2555	2710
	1.624	314	4098	2197
	1.672	345	4795	1754
	1.72	336	4408	1124
	1.768	336	4408	1124
	1.815	308	2538	743
	1.863	416	767	558
	1.911	561	314	453
	1.959	1138	161	289
	2.006	1138	161	289
	2.054	1955	499	145
	2.102	2485	789	58
	2.15	2566	708	63
	2.198	2492	590	80
	2.245	2492	590	80
	2.293	2290	331	17
	2.341	1756	146	39
	2.389	1313	73	106
	2.436	762	40	119
	2.484	600	90	88
				2428
				1622
				1622
				808
				338
				255
				135
				135
				61
				88
				75
				48
				48
				32
				37
				53
				152
				163

## Sheet: Figure 1C
	Control			SLC25A48-KO
BAT	0.338685	1.42691	2.04948	0.00016696	0.00111831	0.00867822
Kidney	0.816978	0.908771	1.34805	0.00183316	0.00224847	0.110025

## Sheet: Figure 1D
Time (h)	Control			SLC25A48-KO
0	37.3	37.8	37.1	37.5	37.5	37.5
0.5	37.2	37.8	37.2	37	36.7	36.7
1	36.7	36.9	37.2	36.9	37	36.5
2	35.9	36.6	36.1	36	35.9	35.4
3	36.7	36.2	36	36.2	35.5	36
4	36.4	36	36.4	36.7	35.9	36.7
6	36.4	36.2	36.8	35.5	34.9	35.7
8	36.4	36.2	36.7	35.9	34.6	35.7

## Sheet: Figure 1E
	Area
	Control			SLC25A48-KO
<0.5	4.7619	0	0	6.38298	0	0
0.5-0.75	23.8095	7.40741	23.0769	21.2766	11.1111	14.2857
0.75-1	38.0952	48.1482	38.4615	19.1489	33.3333	23.8095
1-1.25	19.0476	18.5185	7.69231	17.0213	16.6667	23.8095
1.25-1.5	4.7619	22.2222	15.3846	12.766	22.2222	19.0476
1.5-1.75	9.52381	0	7.69231	4.25532	0	9.52381
1.75-2	0	0	0	2.12766	0	4.7619
>2	0	3.7037	7.69231	17.0213	16.6667	4.7619
	Cristae/Area
	Control			SLC25A48-KO
0-10	4.7619	29.6296	15.3846	48.8889	44.4444	38.0952
11-15	28.5714	59.2593	53.8462	33.3333	33.3333	42.8571
16-20	52.3809	11.1111	23.0769	17.7778	22.2222	14.2857
20+	14.2857	0	7.69231	0	0	4.7619

## Sheet: Figure 1F
	WT			Slc25a48-KO
	WT-32	WT-33		KO-46	KO-47
Pyruvate (Complex I)	1.78494	1.45068	1.02774	0.79698	0.78928	0.883888
Succinate (Complex I+II)	2.55373	1.89859	1.92784	1.4438	1.1897	1.66587
GDP	1.0245	0.85236	0.83136	0.777728	0.719976	0.921128
UCP1 dependent	1.52923	1.04623	1.09648	0.666076	0.46972	0.74474

## Sheet: Figure 1G
	Control					SLC25A48-KO
MPGS	764.8	633.244	765.143	844.857		859.556	924.444	901.689	935.714	901.429
Auranofin	986.489	860.622	1122.29	975.338		1189.16	1284.98	1174.22	1269.43	1340.29

## Sheet: Figure 1H
	Control								SLC25A48-KO
Hex1Cer(d18:1_20:0)	0.555951	-1.08742	-0.60251	-1.22899	0.329649	-0.90327	-1.06183	-0.77229	1.00468	-0.14603	0.13963	-1.03697	0.619081	1.56267	1.85399	0.773654
Hex1Cer(d18:1_20:1)	1.32489	-1.12794	-0.25504	-0.35703	-0.67832	-0.75667	-1.65694	-0.67117	1.34214	0.245473	-0.60808	-0.5444	0.881805	0.435787	1.95928	0.466204
Hex1Cer(d18:1_24:0)	0.906053	-0.64229	-0.84871	-1.18924	0.699532	-0.42632	-1.06365	-0.84769	1.05696	-0.21245	0.249684	-0.98668	1.00379	0.492414	2.3233	-0.51468
Hex1Cer(d18:1_18:0)+O:(s)	0.897615	-0.91197	-0.66178	-0.84068	-0.61991	-0.2097	-1.01462	-1.03577	1.32153	0.278265	-0.48641	-0.52244	2.47856	0.996226	0.451385	-0.12031
Hex1Cer(d18:1_20:0)+O:(s)	-0.98585	-0.62114	-0.60268	-0.58705	0.426618	-0.38654	-1.31849	-1.11729	2.12941	0.219266	-0.23533	-0.71413	1.3616	0.702004	1.42424	0.305346
Hex1Cer(d18:1_16:0)+O:(s)	0.630569	0.365469	0.062202	-1.14326	-1.33921	-0.50205	-1.07755	-1.09182	0.165464	0.471805	-0.86451	0.627226	1.59339	0.550299	-0.51289	2.06486
Hex1Cer(d18:1_22:0)+O:(s)	-0.24147	-0.54598	-0.76905	-1.03292	0.905029	-0.51675	-0.89597	-1.17995	1.85418	0.464557	-0.37425	-0.73836	0.689255	0.364033	2.17545	-0.15781
Cer(d18:1_20:0)	-0.60244	-1.43152	0.229947	0.489068	-0.45923	-0.50868	-0.2589	-1.3218	-0.36382	-0.55299	-0.32869	0.27547	0.534591	0.072122	2.4012	1.82568
Cer(d18:1_22:0)	0.205771	-1.20575	-0.21789	0.429814	-0.47427	-1.18237	-0.19035	-1.19228	-0.30897	-0.47739	-0.50286	0.394096	-0.21555	0.732854	1.97187	2.23328
PE(18:0_22:6)	0.122083	-0.47942	-0.58382	-0.72663	-0.73614	-0.17616	-0.7874	-1.11951	0.248087	0.606408	0.495653	-0.51689	2.76554	1.60317	-0.24769	-0.46728
PE(18:1_22:6)	-0.76082	0.594132	-1.09282	-1.96031	-0.74848	-0.3225	-0.9709	0.912757	0.091726	1.14022	0.299403	-0.23121	1.66391	1.5313	0.014225	-0.16064
PC(16:0_22:4)	-0.60128	0.342026	1.08628	0.12659	0.700503	-0.1924	0.538467	2.34393	-1.17248	-0.9421	0.520536	-0.41244	-2.04652	-0.12631	-0.29765	0.132855
PC(18:2_20:2)	1.13206	0.70323	0.082805	0.401513	0.671639	0.157263	-0.3728	1.79286	-0.9821	-1.17297	0.550108	-2.30093	-0.99699	0.51068	0.009447	-0.18582
CL(16:0_18:0_18:1_18:1)	-0.70548	-0.82057	0.808364	0.093425	-0.75164	-0.39169	-0.74793	-1.18219	0.141358	-0.38511	-0.56088	-0.11833	2.50399	1.91323	-0.04563	0.249065
CL(16:1_18:2_18:2_18:2)	-0.67667	-1.22361	0.013534	-0.73034	-0.52351	0.937046	1.61673	0.946585	0.741093	0.086192	-1.9715	1.31469	0.532213	-0.73373	0.468827	-0.79756
CL(18:1_18:1_18:1_18:2)	0.057181	-0.06118	0.406204	-1.06039	-0.80212	-0.26902	-0.00117	-0.03744	-0.10224	-1.50017	0.575562	-1.29418	1.53703	2.52115	0.023494	0.007294
CL(18:2_18:2_18:2_18:2)	2.06627	-0.99265	-0.18186	-0.2007	-1.56344	-0.20789	-1.183	-1.04337	-0.04119	1.26422	0.818756	-0.22579	0.738341	1.21733	-0.57871	0.11368

## Sheet: Figure 1I
Control	SLC25A48-KO
793.407	602.93
668.865	727.472
357.509	877.656
650.549	917.949
698.168	1108.42
383.15	639.56
560.887	589.113
583.064	617.339
318.952	623.387

## Sheet: Figure 1J
Metabolite	Log2 FC (A48KO/Control)	neg log10 (p-value)
Dimethylglycine	-2.33019	5.37257					Control								SLC25A48-KO
N-Methyl-L-glutamate	-1.01735	3.53222				Choline	147370800	166160112	124263832	132213336	133810240	115981672	121061016	73866552	162337472	176281328	176786432	186150976	195075408	124340280	151825152	128980000
Aminoadipate	-0.97653	3.45598				Betaine	150720336	179216256	99782936	110131288	110728552	69922464	70524712	70099368	69646440	48250060	69457424	66733348	78842072	44748132	48493872	60712924
Betaine	-0.82265	2.14971				Dimethylglycine	1195023	756287	792464	506627	793730	504416	814381	674656	89185	156688	80741	49871	98507	257124	157207	311296
N-Acetyl-glutamate	-0.59238	1.53912
Glucosamine	-0.57666	1.99154
O-Acetyl-L-carnitine	-0.54731	2.64367
Carnitine	-0.50263	2.27833
Glucose	-0.37964	1.85733
3-Methylglutaconate	-0.34558	1.77597
Ethylmalonic acid	-0.31511	1.83689
Galactitol	-0.23	1.33912
Glutamine	0.121872	1.48985
Choline	0.35939	1.7834
Guanidineacetic Acid	0.551897	1.53401
N-Acetyl-serine	-0.34361	1.20877
3-Hydroxy-3-methylglutarate	-0.33765	1.1641
N-Acetyl-aspartate	-0.42967	0.986863
Glutaryl-carnitine	-0.40749	0.959177
Guanidinosuccinic acid	-1.06206	0.930637
Glycerophosphocholine	-0.38971	0.904871
Lysine	-0.20214	0.845079
N-Acetyl-Leucine	-0.33432	0.842025
Hippuric acid	0.725059	0.838404
Adenosine	-2.03529	0.819182
Serotonin	-0.86184	0.790095
Methionine	-0.21551	0.733735
Sebacic acid	-0.55642	0.732528
Leucine	-0.17532	0.698733
Methylnicotinamide	-0.3312	0.690099
Valine	-0.19218	0.689572
histamine	0.454452	0.634726
gamma-glutamyl-alanine	-0.29657	0.622203
Isoleucine	-0.16612	0.595154
Asparagine	0.479745	0.58817
Cystine	-0.58453	0.586797
Fucose	-0.27373	0.582475
Citramalate	-0.24318	0.547526
Hypotaurine	0.395071	0.542304
S-Adenosyl-homocysteine	0.530521	0.540086
N-Acetyl-lysine	-0.19135	0.533785
3-Ureidopropionic acid	0.469745	0.524081
Indolelactate	0.274268	0.512899
Glycerol 3-phosphate	-0.31637	0.486635
Arginine	-0.11557	0.477428
N-Formylglycine	-0.44647	0.469087
Acetylglutamine	-0.19277	0.462254
Cytidine	0.216404	0.461685
Thymidine	-0.30002	0.450903
Ornithine	0.178836	0.434087
Glucuronic acid	-0.11244	0.433776
trans-4-Hydroxy-L-proline	-0.24369	0.432679
Phenylalanine	0.147995	0.431735
S-Adenosylmethionine	-0.17632	0.403862
Citrate	-0.32323	0.398197
Aspartate	0.184397	0.395237
O-Succinyl-L-Homoserine	-0.2161	0.38885
Acetylmethionine	-0.29522	0.381621
Malate	-0.34948	0.380998
Fructose 6-phosphate	-0.3195	0.36259
Orotate	-0.14892	0.352371
Tryptophan	-0.11161	0.351881
Dihydroorotic acid	-0.17492	0.3515
Fumarate	-0.21211	0.335118
N-Acetyl-L-alanine	0.172046	0.333048
3-hydroxyisobutyric acid	-0.14453	0.306067
Thymine	-0.22052	0.282943
Glucose 6-phosphate	-0.27378	0.282474
Glutamate	0.157057	0.255085
Asymmetric dimethylarginine	0.064145	0.243725
Tyrosine	0.123948	0.238191
Sarcosine	-0.1341	0.237995
Anserine	-0.12742	0.229836
3-methyl-2-oxobutyrate	-0.05181	0.225181
Proline	0.107669	0.222829
Homovanillic acid	-0.16385	0.222017
Allantoin	-0.08014	0.20609
Lactate	-0.09739	0.204483
N-Acetylglycine	-0.08124	0.197001
Dihydroxyacetone phosphate	-0.26542	0.190596
Carnosine	-0.14907	0.184162
Pyroglutamate	-0.08271	0.179082
Homocitrulline	0.099648	0.17245
Creatine Phosphate	-0.11815	0.165902
O-Phosphoryethanolamine	-0.15583	0.163768
Urocanate	-0.12992	0.159604
pipecolinic acid	-0.06353	0.149608
Pantothenate	-0.08678	0.146802
Alpha-Ketoglutarate	-0.09942	0.144423
Trimethyllysine	-0.04782	0.135148
Uridine	0.130522	0.114405
3-methyl-histidine	0.029689	0.1131
Nicotinamide	-0.08913	0.102293
Biotin	0.063538	0.09841
Oxaloacetate	-0.06276	0.095614
Uric acid	-0.1424	0.094974
Kynurenine	0.045644	0.090631
Citrulline	0.045912	0.088914
Retinyl acetate	-0.03698	0.08742
Homoarginine	0.029284	0.086469
Acetoacetate	0.06913	0.085493
Ribose 5-phosphate	0.079209	0.066196
Palmitoyl-Carnitine	-0.03921	0.065977
N-Acetyl-L-phenylalanine	-0.09424	0.061091
N-acetyl-L-tryptophan	0.072855	0.055288
Creatine	0.021136	0.052546
cis-aconitic acid	-0.03219	0.047774
Alanine	-0.02654	0.043024
Glycine	0.024571	0.038261
Gluconate	-0.02727	0.035242
Glycerate	-0.01379	0.034233
Succinic acid	-0.03181	0.031538
methyl beta-D-galactopyranoside	0.015031	0.021384
3-Hydroxybutyric acid	-0.01443	0.02022
Taurine	0.007814	0.018167
Pyruvate	-0.00699	0.013921
Serine	-0.00534	0.008343

[truncated: 42 more sheets: Figure 2A, Figure 2B, Figure 2C, Figure 2E, Figure 2F, Figure 2G, Figure 2H, Figure 3A, Figure 3B, Figure 3D, Figure 3E, Figure 3G, Figure 4B, Figure 4D, Figure 4E, Figure 4F, Figure 4G, Figure 4H, Figure 4I, Figure 4J …]
